# Supplementary material for: In Vivo Biocompatibility of an Innovative Elastomer for Heart Assist Devices
Source: Polymers (Basel). 2022 Mar 2;14(5):1002. doi: 10.3390/polym14051002 (PMC8912705; doi:10.3390/polym14051002)
Supplement: Supplementary file 1 [file polymers-14-01002-s001.zip]

Archive with 1 entries (1 files):
- polymers-1583921-supplementary.pdf
